# Supplementary material for: DNA polymerase gamma variants and hepatotoxicity during maintenance therapy of childhood acute lymphoblastic leukemia: is there a causal relationship?
Source: Pharmacogenomics J. 2023 May 3;23(5):105–11. doi: 10.1038/s41397-023-00303-0 (PMC10506908; doi:10.1038/s41397-023-00303-0)
Supplement: Supplementary file 1 — Supplementary table S1 [file 41397_2023_303_MOESM1_ESM.xlsx]

## Sheet: Taul1
	Supplementary Table S1. Patient samples and POLG1 variants
	Patient	POLG1 variant	Sample
	1	p.Q1236H	FuBM
	2	p.A467T	FuB
	3		FuBM
	4		FuBM
	5	p.Q1236H	FuBM
	6	p.Q1236H	FuBM
	7		FuBM
	8		FuBM
	9		FuBM
	10		FuB
	11		FuB
	12		FuB
	13		FuB
	14	p.E1143G	FuB
	15		FuB
	16		FuBM
	17	p.Q1236H	FuBM
	18	p.Q1236H	DgBM
	19		FuBM
	20		FuBM
	21		FuB
	22		FuB
	23		FuBM
	24		FuBM
	25		FuB
	26	p.Q1236H	FuB
	27		DgBM
	28	p.Q1236H	DgBM
	29		DgBM
	30	p.Q1236H	DgBM
	31	p.G517V	DgBM and FuB
	32		DgBM
	33		DgBM
	34	p.E1143G	DgBM
	DgBM diagnosis bone marrow sample, FuB follow-up blood sample, FuBM follow-up bone marrow sample,
