# Supplementary material for: DNA polymerase gamma variants and hepatotoxicity during maintenance therapy of childhood acute lymphoblastic leukemia: is there a causal relationship?
Source: Pharmacogenomics J. 2023 May 3;23(5):105–11. doi: 10.1038/s41397-023-00303-0 (PMC10506908; doi:10.1038/s41397-023-00303-0)
Supplement: Supplementary file 2 — Supplementary table S2 [file 41397_2023_303_MOESM2_ESM.xlsx]

## Sheet: Taul1
	Supplementary Table S2 Serum alanine aminotranseferase levels and oral maintenance therapy drug 6-mercaptopurine and methotrexate doses of the patient with severe hepatotoxicity without elevated MeMP levels and POLG1 p.G517V variant
	Treatment week	ALT value (U/l)	CTCAE v5.0 grade, ALT	6-MP dose (mg/m2/d)	MTX dose (mg/m2/w)
	20			31.6	9.9
	20	26	normal	0	0
	21	41	1	0	0
	22	49	1	16.5	6.6
	24			32.1	9.9
	25			41.1	13.2
	26			48.1	13.2
	30	46	1	48.1	12.8
	30			32.1	12.8
	36			41.1	13
	37			48.1	13
	38	49	1	56.8	13
	45			31.7	12.7
	45			39.6	12.7
	46	206	3	39.6	12.7
	47			47.5	12.7
	47			39.6	12.7
	50	157	2	39.6	12.7
	54	65	1	39.6	12.7
	55	49	1	39.6	12.7
	57			30.9	12.4
	58			38.6	12.4
	60			44.1	11.8
	62			51.5	11.8
	66			58.8	11.8
	67	56	1	58.1	11.6
	74	192	2	57.5	11.5
	78	289	3	57.5	11.5
	79	315	3	43.1	14.4
	80	369	3	43.1	14.4
	82	595	3	35.1	19.7
	83	378	3	35.1	22.5
	84	567	3	14.1	28.1
	85	1474	4	7	33.7
	86	2094	4	0	0
	86	1695	4	0	0
	86	527	3	0	0
	87	348	3	0	0
	87	107	1	0	0
	88	67	1	6.2	2.9
	88	61	1	6.2	2.9
	90	41	1	6.9	2.9
	91	33	normal	13.9	2.8
	92	38	normal	27.8	2.8
	93	65	1	27.8	5.5
	94	88	1	27.8	5.5
	95			27.8	11
	97	173	2	34	10.9
	98	337	3	34	10.9
	99	267	3	34	10.9
	100	454	3	34	10.9
	101	639	3	34	0
	101	87	1	40.8	0
	103	42	1	47.6	0
	104	24	normal	53.2	0
	105	28	normal	53.2	0
	106	163	2	53.2	0
	107	67	1	53.2	0
	107	29	normal	53.2	0
	108	34	normal	53.2	0
	109	298	3	52.6	0
	109	262	3	52.6	0
	110	136	2	52.6	0
	112	98	1	59.2	0
	113	79	1	59.2	0
	114	101	1	58	0
	114	153	2	58	0
	116	190	2	58	0
	116	175	2	58	0
	117	236	3	58	0
	118	322	3	38.7	0
	119	256	3	38.7	0
	120	279	3	38.7	0
	121	181	2	38.7	0
	122	150	2	38.3	0
	123	142	2	38.3	0
	124	53	1	44.6	0
	125	38	normal	51	0
	126	51	1	50	0
	126	83	1	50	0
	127	129	2	37.5	0
	128	64	1	37.5	0
	129	63	1	37.5	0
	130			38	0
	ALT serum alanine aminotransferase, CTCAE common terminology criteria for adverse events, MTX methotrexate, 6-MP 6-mercaptopurine
